# Supplementary material for: Structural mapping of NTCP distinguishes its dual functionality as a hepatitis B virus receptor and bile acid transporter
Source: PLoS Pathog. 2026 Jan 16;22(1):e1013824. doi: 10.1371/journal.ppat.1013824 (PMC12810916; doi:10.1371/journal.ppat.1013824)
Supplement: S1 Data — (XLSX) [file ppat.1013824.s007.xlsx]

## Sheet: Fig2B
n=3	MyrB	Wt	L31	F18	G19	K20	D24	L25	L27	S28	V29	V32	M34	L35	I38	R84	L85	K86	N87	I88	L91
repeat 1	100.931	0.711577	23.6109	70.0251	95.186	89.2588	36.9631	92.8408	66.6193	101.606	77.7211	95.8054	94.8464	58.9566	105.21	86.9149	78.1419	68.1343	36.3824	49.7469	35.9836
repeat 2	96.1601	0.865123	27.0315	70.0235	96.2504	92.4286	31.0982	94.6574	67.4054	104.506	77.2706	93.3924	77.1995	70.7392	117.951	92.4979	78.9399	75.3375	34.0126	56.7102	32.8804
repeat 3	102.909	0.874906	21.6231	75.6246	89.2475	91.6805	27.5226	90.0677	69.8498	94.887	81.3844	98.9485	96.4224	81.0191	97.5455	93.6434	78.2661	77.0261	29.5513	58.6861	36.154
average	100	0.817202	24.0885	71.8911	93.5613	91.1226	31.8613	92.522	67.9582	100.333	78.792	96.0488	89.4894	70.2383	106.902	91.0187	78.4493	73.4993	33.3154	55.0477	35.006
STDEV	3.46929	0.0916048	2.73562	3.23332	3.7736	1.65689	4.76629	2.31144	1.68468	4.93436	2.2563	2.78602	10.6726	11.0398	10.3076	3.5999	0.429403	4.72232	3.46851	4.69574	1.84284
	MyrB	Wt	L31	N103	L104	G144	I145	Y146	D152	K153	V154	P155	G158	I159	I161	S162	L165	V166	S206	V210
repeat 1	0.0206079	97.8528	16.227	77.55	54.064	87.3419	88.9327	2.45576	89.3969	86.2682	61.5731	44.9708	12.1992	64.7203	117.987	41.6132	43.014	78.1137	115.187	76.6385
repeat 2	0.0209946	93.7215	18.3124	111.12	76.6245	139.616	104.585	1.9352	140.498	100.393	48.7653	46.1619	7.60792	74.005	99.4381	43.8294	68.5524	112.1	102.994	85.7771
repeat 3	0.0221675	108.426	16.3151	69.2298	72.7555	106.104	106.735	1.96257	126.212	101.641	46.1051	42.1441	7.21392	97.4703	146.874	56.2943	63.39	57.7241	86.4029	79.1538
average	0.0212567	100	16.9515	85.9666	67.8147	111.021	100.084	2.11785	118.702	96.1007	52.1479	44.4256	9.00702	78.7319	121.433	47.2457	58.3188	82.6458	101.528	80.5231
STDEV	0.000812125	7.58359	1.17942	22.1771	12.0645	26.4814	9.71708	0.292965	26.3653	8.53807	8.27016	2.06364	2.77154	16.8789	23.9048	7.91434	13.5033	27.4696	14.4478	4.72066
	MyrB	Wt	L31	N262	V263	Q264	L265	S267	T268	I269	N271	V272	A273	F274	P275	V278	F283	F284	P286	L287	M290
repeat 1	0.166706	91.8667	17.8336	47.0051	57.2041	29.8401	46.6308	75.3218	38.8309	30.1295	110.132	52.0625	52.4773	5.32666	84.5631	61.2403	65.7561	62.1738	13.9209	90.7768	48.1815
repeat 2	0.138176	117.297	18.6652	48.1031	56.8713	27.7146	48.2163	74.6071	30.5274	25.3262	92.4546	47.7833	50.0581	2.76756	65.4852	77.0757	63.8502	47.1029	14.2927	82.2046	50.0345
repeat 3	0.202766	90.8364	16.8867	39.8236	59.1451	27.9561	45.4293	75.3798	27.7356	22.4792	90.4145	45.9466	52.661	3.26637	68.0127	62.9845	72.1643	50.3229	20.7175	78.3752	54.9891
average	0.169216	100	17.7952	44.9773	57.7402	28.5036	46.7588	75.1029	32.3646	25.9783	97.6672	48.5974	51.7321	3.78686	72.687	67.1002	67.2569	53.1999	16.3104	83.7855	51.0684
STDEV	0.0323677	14.9884	0.889847	4.49686	1.228	1.16369	1.39791	0.430385	5.77136	3.86663	10.8433	3.13816	1.45264	1.35663	10.3623	8.68299	4.35548	7.93666	3.82122	6.35011	3.51963

## Sheet: Fig3C
n=3	Wt	MyrB	L31	F18	G19	K20	D24	L25	L27	S28	V29	V32	M34	L35	I38	R84	L85	K86	N87	I88	L91
repeat 1	102.709	0	54.9185	101.041	105.176	32.7181	102.794	102.822	96.263	102.761	23.8242	100.873	101.003	96.7978	92.251	98.9572	103.881	96.9432	70.8867	87.4719	47.3937
repeat 2	99.9731	0	57.2894	105.475	108.88	38.4635	103.606	102.94	92.3022	89.8606	17.3134	100.468	99.6775	94.3961	85.0638	87.5149	100.512	97.8682	81.3708	85.8314	39.2213
repeat 3	97.318	0	72.5785	98.3264	101.323	59.1626	92.2492	102.796	102.037	92.0612	16.3578	105.533	100.222	95.2823	92.5146	101.848	104.592	100.802	88.4253	68.9105	39.296
average	100	0	19.1651	61.5955	101.614	105.126	43.4481	99.5495	102.853	96.8673	94.8943	102.291	100.301	95.492	89.9431	96.1068	102.995	98.5379	80.2276	80.7379	41.9703
STDEV	2.69556	0	4.06308	9.58519	3.60851	3.77916	13.9091	6.3353	0.0765913	4.89529	6.90104	2.81482	0.66619	1.21449	4.22765	7.57993	2.17976	2.01487	8.82497	10.2757	4.69692
	Wt	MyrB	L31	N103	L104	G144	I145	Y146	D152	K153	V154	P155	G158	I159	I161	S162	L165	V166	S206	V210
repeat 1	103.03	0.262805	31.2917	88.8716	58.3091	111.373	68.1569	10.1569	78.0345	78.1313	66.2972	45.0772	1.47204	66.3464	87.2964	81.8649	82.8592	75.9601	83.5983	112.751
repeat 2	102.346	0.213346	22.8281	98.9128	70.8814	90.0212	55.7086	9.43506	77.2819	81.1063	63.3252	49.8997	0.745311	71.5894	102.392	86.9093	90.3212	74.7685	84.8423	97.6544
repeat 3	94.6242	0.0493698	21.2983	86.5768	67.5848	91.3469	54.0481	7.38462	90.8375	83.2109	75.4333	60.9039	0.841067	65.5039	91.5796	96.0048	93.1841	58.0172	89.124	93.3398
average	100	0.175174	25.1394	91.4537	65.5918	97.5802	59.3046	8.99221	82.0513	80.8162	68.3519	47.4884	1.01947	67.8132	93.756	88.2596	88.7882	69.5819	85.8548	101.248
STDEV	4.6681	0.111721	5.38271	6.56084	6.51881	11.9629	7.71122	1.43824	7.61835	2.55222	6.31015	8.1121	0.394847	3.29726	7.77956	7.16602	5.33043	10.033	2.89866	10.1925
	Wt	MyrB	L31	N262	V263	Q264	L265	S267	T268	I269	N271	V272	A273	F274	P275	V278	F283	F284	P286	L287	M290
repeat 1	103.901	0.0353886	24.2876	46.1474	86.6459	15.6203	109.637	101.449	82.4787	7.36828	119.227	95.4242	88.0952	2.00232	84.9355	70.5623	102.881	100.007	27.4383	101.443	81.3455
repeat 2	102.44	0.206743	15.5958	54.8724	88.1073	3.36846	105.485	93.1577	71.7868	9.58912	115.414	95.4251	86.8501	0.547274	89.4768	57.1431	109.981	96.9188	26.2942	109.046	67.4083
repeat 3	93.6591	0	15.5009	33.4461	98.804	0.309574	96.6786	95.6073	58.9466	13.7182	115.35	113.738	86.302	2.07371	80.2403	85.4027	110.044	101.475	40.2202	96.3633	72.5664
average	100	0.0807104	18.4614	44.822	91.1857	6.43279	103.934	96.738	71.0707	10.2252	116.664	101.529	87.0824	1.5411	84.8842	71.0361	107.635	99.467	31.3176	102.284	73.7734
STDEV	5.53977	0.110572	5.04584	10.7744	6.63796	8.10231	6.6169	4.25973	11.7824	3.22239	2.22016	10.5729	0.91888	0.861418	4.61849	14.1357	4.11763	2.32559	7.73107	6.38304	7.04659
preS1 binding
				61.5955	101.614	105.126	43.4481	99.5495	102.853	96.8673
				91.4537	65.5918	97.5802	59.3046	8.99221	82.0513	80.8162
				44.822	91.1857	6.43279	103.934	96.738	71.0707	10.2252

## Sheet: Fig4B
n=3	mock	Wt	L31	F18	G19	K20	D24	L25	L27	S28	V29	V32	M34	L35	I38	R84	L85	K86	N87	I88	L91		n=3	mock	Wt	L31	F18	G19	K20	D24	L25	L27	S28	V29	V32	M34	L35	I38	R84	L85	K86	N87	I88	L91
repeat 1	1.24726	126.766	49.8588	52.4718	59.1102	131.568	15.4661	75.9181	86.4407	71.1864	125.424	137.782	39.254	40.7784	60.2495	59.2794	51.9344	66.7283	56.1266	45.1438	33.8838		repeat 1	0.796859	1.83616	1.20056	0.918079	1.41243	2.68362	1.90678	5.22599	2.47175	1.69492	3.10734	3.31921	1.2819	1.69766	5.12761	3.11814	3.18744	3.60319	2.49451	1.3512	1.10867
repeat 2	0.658275	88.2768	41.9492	66.1017	75.7768	129.873	18.3616	94.5621	70.7627	76.6949	101.13	112.218	58.2053	38.9075	82.2497	59.6258	49.9249	65.966	74.9047	59.8337	35.6508		repeat 2	0.935443	2.25989	2.33051	1.41243	0.635593	3.24859	1.27119	7.34463	1.12994	2.89548	4.73164	4.30791	1.83624	1.66301	3.32602	2.70239	3.0835	2.6331	5.78589	1.31655	1.00473
repeat 3	1.52443	84.9576	50.2825	80.7203	86.6525	139.054	19.209	76.5537	102.825	99.3644	108.404	121.822	62.9865	49.4052	94.5144	62.4322	58.4479	82.804	68.2873	70.3314	34.9925		repeat 3	0.796859	3.88418	1.83616	1.76554	4.51977	2.89548	1.27119	2.25989	1.41243	3.88418	2.89548	2.18927	1.66301	1.3512	4.40005	2.00947	1.80159	1.87089	1.55907	1.24726	0.970089
average	1.14332	100	47.3635	66.4313	73.8465	133.498	17.6789	82.3446	86.6761	82.4153	111.653	123.941	53.4819	43.0304	79.0045	60.4458	53.4357	71.8328	66.4395	58.4363	34.8424		average	0.843053	2.66008	1.78908	1.36535	2.18927	2.94256	1.48305	4.9435	1.67137	2.82486	3.57815	3.27213	1.59372	1.57062	4.28456	2.61	2.69084	2.70239	3.27982	1.305	1.02783
STDEV	0.442331	23.239	4.69372	14.1272	13.8723	4.88532	1.96263	10.5854	16.0324	14.9346	12.4684	12.9135	12.5515	5.59949	17.3614	1.72895	4.4554	9.50902	9.52447	12.6518	0.89299		STDEV	0.0800116	1.08107	0.566441	0.425686	2.05532	0.285413	0.36696	2.55412	0.707391	1.09634	1.00455	1.06011	0.28359	0.190815	0.906332	0.560081	0.771863	0.868227	2.22014	0.0529227	0.0721215
	mock	Wt	L31	N103	L104	G144	I145	Y146	D152	K153	V154	P155	G158	I159	I161	S162	L165	V166	S206	V210				mock	Wt	L31	N103	L104	G144	I145	Y146	D152	K153	V154	P155	G158	I159	I161	S162	L165	V166	S206	V210
repeat 1	9.15081	98.4627	30.976	73.2064	46.1201	122.621	119.327	165.081	77.2328	116.764	125.915	129.941	57.5687	12.858	80.6546	90.5903	70.7189	33.0216	104.325	72.7645			repeat 1	6.58858	5.85652	4.3834	6.95461	2.56223	11.347	7.32064	9.88287	6.22255	4.02635	6.95461	8.05271	7.01344	2.63004	7.5979	7.01344	8.47458	11.1046	3.50672	2.04559
repeat 2	6.22255	124.817	47.633	88.2138	99.9268	128.111	121.523	139.824	118.594	173.133	110.908	102.489	62.2443	21.0403	77.1479	74.5178	45.0029	35.9439	66.0432	75.3945			repeat 2	3.29429	8.41874	11.9813	9.51684	6.22255	5.85652	5.12445	5.85652	12.0791	6.22255	26.3543	40.2635	5.84454	4.3834	7.30567	6.13676	6.42899	3.50672	11.9813	20.1636
repeat 3	7.68668	111.64	42.9573	47.5842	43.9239	87.8477	101.757	99.5608	66.6179	128.843	74.6706	130.673	58.4454	19.8714	68.9655	70.7189	63.121	33.0216	72.4722	88.2525			repeat 3	5.12445	8.78477	5.26008	10.2489	22.694	11.713	4.39239	25.2562	24.1581	4.39239	16.1054	9.51684	5.55231	2.33781	5.84454	20.7481	8.7668	3.79895	3.21449	7.89012
repeat 4	2.56223	75.0366	49.3863	67.716	34.041	92.9722	77.5988	69.5461	73.2064	84.9195	75.4026	82.7233	84.1613	22.7937	94.6815	69.8422	57.5687	24.2548	87.0836	118.936			repeat 4	2.56223	6.95461	5.55231	8.41874	8.05271	9.51684	6.95461	7.68668	10.981	5.12445	7.68668	8.78477	10.2279	2.92227	6.72122	18.4103	6.72122	7.5979	4.96786	6.42899
repeat 5	4.39239	90.0439	42.3729	61.8594	50.1464	68.8141	94.4363	99.5608	86.7496	180.82	77.2328	143.851	72.4722	20.1636	87.668	77.1479	77.1479	28.346	117.475	106.371			repeat 5	5.49048	11.347	15.1958	4.39239	10.981	3.66032	7.68668	24.5242	12.0791	6.95461	13.1772	8.78477	4.3834	4.96786	9.64348	16.9492	8.18235	9.64348	3.50672	9.35126
average	6.00293	100	42.6651	67.716	54.8316	100.073	102.928	114.714	84.4802	136.896	92.8258	117.936	66.9784	19.3454	81.8235	76.5634	62.7119	30.9176	89.4798	92.3437			average	4.61201	8.27233	8.47458	7.9063	10.1025	8.41874	6.29575	14.6413	13.104	5.34407	14.0556	15.0805	6.60432	3.44828	7.42256	13.8515	7.71479	7.13033	5.43542	9.17592
STDEV	2.60886	19.2095	7.18783	14.9155	25.8971	24.8573	18.2327	37.6387	20.4182	40.0442	23.9697	24.7815	11.2828	3.8012	9.84939	8.37575	12.3768	4.61311	21.4965	19.9454			STDEV	1.64918	2.08027	4.82396	2.32366	7.67185	3.52989	1.45034	9.46744	6.6362	1.23043	7.8616	14.0872	2.23128	1.1579	1.41058	6.78633	1.06573	3.41168	3.72288	6.72312
	mock	Wt	L31	N262	V263	Q264	L265	S267	T268	I269	N271	V272	A273	F274	P275	V278	F283	F284	P286	L287	M290			mock	Wt	L31	N262	V263	Q264	L265	S267	T268	I269	N271	V272	A273	F274	P275	V278	F283	F284	P286	L287	M290
repeat 1	2.04969	121.615	41.2422	25.7764	95.6522	79.1304	80.3727	94.2857	105.839	2.73292	81.1801	13.0435	111.18	2.54658	60.0621	78.1988	75.2174	64.9689	18.6335	60.559	46.2112		repeat 1	1.5528	30.1863	5.7764	16.2112	18.7578	6.45963	9.13043	3.78882	0.993789	1.98758	0.310559	8.01242	7.51553	8.4472	5.90062	3.54037	2.54658	1.92547	1.49068	8.01242	2.67081
repeat 2	1.80124	87.2671	39.8758	21.8012	58.0124	33.9752	54.0994	51.4286	71.9876	1.24224	78.8199	25.0932	79.6894	2.36025	61.9876	65.3416	70	64.472	15.2795	61.4286	63.354		repeat 2	1.92547	12.7329	9.00621	3.22981	3.78882	2.04969	5.09317	4.7205	1.0559	3.22981	1.86335	3.6646	1.11801	7.26708	4.16149	1.42857	1.24224	1.67702	3.1677	4.7205	2.54658
repeat 3	2.04969	91.118	41.3665	19.3168	48.5714	36.1491	39.0062	43.9752	66.7702	1.73913	109.876	15.8385	87.2671	2.36025	66.7702	71.8012	80.7453	60.4969	16.3975	57.5155	63.9752		repeat 3	0.434783	19.7516	3.85093	2.48447	2.91925	1.61491	6.27329	3.72671	6.21118	4.90683	0.745342	6.45963	5.34161	22.4224	2.67081	3.97516	5.52795	4.03727	2.04969	12.5466	2.67081
average	1.96687	100	40.8282	22.2981	67.412	49.7516	57.8261	63.2298	81.5321	1.90476	89.9586	17.9917	92.7122	2.42236	62.94	71.7805	75.3209	63.3126	16.7702	59.8344	57.8468		average	1.30435	20.8903	2.6294	6.21118	7.30849	8.48861	3.37474	6.8323	4.07867	2.75362	3.37474	0.973085	6.04555	4.65839	12.7122	4.24431	2.98137	3.10559	2.54658	2.23602	8.4265
STDEV	0.143441	18.8178	0.827122	3.25835	24.9081	25.4661	20.9335	27.1522	21.211	0.759019	17.2891	6.30682	16.4363	0.107581	3.45396	6.4286	5.37342	2.45112	1.70779	2.0547	10.0815		STDEV	0.775776	8.78225	0.0717205	2.605	7.71896	8.90397	2.68042	2.07587	0.556701	2.99449	1.46501	0.801058	2.20329	3.25302	8.42991	1.6165	1.36222	2.19686	1.29693	0.853896	3.92944
bile acid uptake

## Sheet: Fig5B
		merged with molecular marker							raw data(published data)								merged with molecular marker						raw data(published data)									merged with molecular marker						raw data(published data)
c-myc (NTCP)															c-myc (NTCP)															c-myc (NTCP)
75															75															75
60															60															60
50															50															50
40															40															40
35															35															35
30															30															30
(kDa)															(kDa)															(kDa)
																																			20250304_0002_Sum_06
CD71															CD71															CD71
140															140															140
100															100															100
75															75															75
60															60															60
(kDa)															(kDa)															(kDa)
																																								20250304_0002_Sum_06
c-myc (NTCP)															c-myc (NTCP)															c-myc (NTCP)
																																			0250219_0001_Sum_08
															75
75															60															75
60															50															60
50															40															50
40															35															40
35															30															35
30															(kDa)															30
(kDa)																														(kDa)
actin															actin		published data(merged with molecular marker)						raw data							actin
60										20250227_0003_Sum_15					60															60
50															50															50
40															40															40
35															35															35
(kDa)															(kDa)											20250209_0006_Sum_20				(kDa)

## Sheet: Fig5C
n=3	mock	Wt	F18	G19	K20	D24	L25	L27	S28	V29	L31	V32	M34	L35	I38	R84	L85	K86	N87	I88	L91
repeat 1	0	100	55.8768	127.356	107.256	33.4605	77.3875	92.1305	106.437	130.429	130.526	135.626	85.1136	85.9318	79.3388	95.1782	115.902	124.092	152.903	135.458	58.0628
repeat 2	0	100	55.6924	107.757	125.848	36.2795	88.3451	97.5622	92.6333	78.962	115.97	105.259	50.8179	82.398	79.0123	86.6758	80.3565	130.256	134.244	114.557	34.7863
repeat 3	0	100	64.5344	168.839	128.864	65.1746	100.341	124.381	145.586	125.175	174.594	156.639	96.6356	123.718	108.659	125.808	109.292	83.3202	114.872	122.096	65.2156
average	0	100	58.7012	134.651	120.656	44.9715	88.6911	104.691	114.885	111.522	140.364	132.508	77.5224	97.3492	89.0032	102.554	101.85	112.556	134.006	124.037	52.6883
STDEV	0	0	5.05254	31.1876	11.7023	17.553	11.4805	17.2665	27.4688	28.3198	30.5248	25.8314	23.8335	22.9041	17.0228	20.5825	18.9052	25.5059	19.0164	10.5846	15.9107
	mock	Wt	N103	L104	G144	I145	Y146	D152	K153	V154	P155	G158	I159	I161	S162	L165	V166	S206	V210
repeat 1	0	100	114.66	78.1501	59.1051	74.6044	103.42	148.446	147.763	176.572	106.113	177.772	130.078	172.726	146.279	143.893	135.118	123.497	84.709
repeat 2	0	100	132.249	67.8492	85.965	103.022	90.175	126.343	123.279	94.0578	94.5147	132.777	68.3616	122.18	115.095	82.9545	120.147	68.0293	93.5954
repeat 3	0	100	119.991	62.1542	99.1834	82.1054	96.2125	136.605	122.896	79.996	113.478	69.4812	111.738	121.795	126.002	162.033	174.318	156.202	155.033
average	0	100	122.3	69.3845	81.4178	86.5772	96.6026	137.131	131.313	116.875	104.702	126.677	103.393	138.9	129.125	129.627	143.194	115.909	111.112
STDEV	0	0	9.01876	8.10773	20.4224	14.7269	6.63122	11.061	14.2482	52.1746	9.56015	54.4024	31.6932	29.2947	15.8248	41.4247	27.974	44.5733	38.2947
	mock	Wt	N262	V263	Q264	L265	S267	T268	I269	N271	V272	A273	F274	P275	V278	F283	F284	P286	L287	M290
repeat 1	0	100	77.8399	126.288	70.859	71.4426	81.7081	129.908	90.3264	107.686	126.14	101.009	173.436	109.516	59.6835	104.838	67.8409	12.7976	76.9772	63.5043
repeat 2	0	100	92.5484	91.7693	75.0387	65.8561	87.6401	116.363	76.4315	79.7294	94.1932	79.9625	89.657	81.5329	88.5635	104.704	87.0213	16.321	62.3349	67.9266
repeat 3	0	100	59.7392	73.4705	57.6937	67.0351	110.576	154.555	61.6218	67.9226	79.8342	54.6087	72.2539	78.0674	98.0019	123.778	90.4743	8.72774	80.6366	74.6899
average	0	100	76.7092	97.1759	67.8638	68.1113	93.308	133.609	76.1266	85.1127	100.056	78.5267	111.782	89.7055	82.083	111.107	81.7788	12.6155	73.3162	68.7069
STDEV	0	0	16.4338	26.8205	9.05209	2.94462	15.2456	19.3631	14.3547	20.4209	23.7032	23.2334	54.0979	17.2438	19.9643	10.9744	12.1934	3.79991	9.68451	5.63348
cell surface NTCP expression

## Sheet: Fig7B
n=3	virus(-)	MyrB	Wt	S267F	R84W	L31P	F274S	F274C
repeat 1	0.14683	6.48629	119.806	4.17359	40.1777	5.29071	3.89791	6.05753
repeat 2	0.0885786	5.30308	93.0381	4.72072	37.7539	7.22481	5.24422	8.2451
repeat 3	0.0587776	6.08727	93.1908	5.4786	80.2538	8.66092	6.56006	6.27617
repeat 4	0.176704	1.79604	89.6423	8.32531	35.7334	2.97382	2.757	7.12276
repeat 5	0.202711	2.36659	100.979	15.8247	68.7296	3.73241	2.91612	5.57165
repeat 6	0.0555651	2.19159	103.344	11.0232	88.1857	4.1921	3.91756	3.19738
average	0.121528	4.03848	100	8.2577	58.4724	5.34579	4.21548	6.07843
STDEV	0.0626891	2.14585	11.014	4.51279	23.4245	2.19472	1.4533	1.69599
HDV infection

## Sheet: Fig7C
n=3	Wt	MyrB	S267F	R84W	L31P	F274S	F274C
repeat 1	98.1205	0.139371	0.335561	85.8382	0.0667748	3.37061	12.855
repeat 2	98.7179	0	2.60924	101.664	0.248938	0.485854	6.83776
repeat 3	103.162	0	0.45227	113.549	0.647948	1.33607	7.4391
average	100	0.0464571	1.13236	100.35	0.32122	1.73084	9.04394
STDEV	2.75426	0.080466	1.28035	13.9018	0.297253	1.48234	3.31411
preS1 binding

## Sheet: Fig7D
n=3	mock	Wt	S267F	R84W	L31P	F274S	F274C			n=3	mock	Wt	S267F	R84W	L31P	F274S	F274C
repeat 1	3.41159	8.19883	2.97139	6.27293	2.25605	1.59574	1.7058			repeat 1	4.34703	109.281	9.62949	95.5246	11.8855	10.9501	11.4453
repeat 2	3.68672	5.28247	3.13646	10.8401	2.31108	1.59574	2.42113			repeat 2	3.8518	102.238	9.24431	93.1034	11.7205	10.0697	10.8401
repeat 3	4.12693	8.19883	2.58621	5.61262	2.25605	2.69626	1.98092			repeat 3	3.46662	88.4813	8.41893	92.4431	11.1152	9.35437	9.73955
average	3.74175	7.22671	2.89802	7.5752	2.27439	1.96258	2.03595			average	3.88848	100	9.09758	93.6904	11.5737	10.1247	10.675
STDEV	0.360828	1.68376	0.28237	2.84666	0.0317691	0.635382	0.360828			STDEV	0.44135	10.5789	0.618478	1.6224	0.405601	0.799294	0.864796
				Na(-)										Na(+)
bile acid uptake

## Sheet: Fig7E
n=3	mock	Wt	S267F	R84W	L31P	F274S	F274C
repeat 1	0	100	47.0728	43.236	119.381	87.8094	75.1488
repeat 2	0	100	54.7249	56.6391	138.366	77.1643	104.34
repeat 3	0	100	54.9519	59.1073	139.805	78.937	108.202
average	0	100	52.2499	52.9941	132.517	81.3035	95.8969
STDEV	0	0	4.48491	8.54042	11.3988	5.70352	18.0719
NTCP cell surface expression
		merged with molecular marker				raw data(published data)
c-myc (NTCP)
75
60
50
40
35
30
(kDa)
CD71		merged with molecular marker				raw data(published data)
140
100
75
60
(kDa)
c-myc (NTCP)		published data(merged with molecular marker)					raw data
75
60
50
40
35
30
(kDa)
actin		published data(merged with molecular marker)					raw data
60
50
40
35
(kDa)

## Sheet: FigS2A
n=3	MyrB	Wt	L31A	Y146A	G158A	Q264A	I269A	F274A	V32A	N271A
repeat 1	1.50025	84.3351	4.21327	1.78983	2.22478	9.58093	18.153	3.00765	100.471	83.0737
repeat 2	1.87951	106.211	9.8064	1.96334	2.89775	13.1707	23.6166	3.10682	168.681	110.563
repeat 3	1.50839	109.454	14.3431	2.55893	3.60065	17.9758	29.8716	3.80499	154.646	117.466
average	1.62938	100	9.45425	2.10404	2.90773	13.5758	23.8804	3.30649	141.266	103.701
STDEV	0.216652	13.6627	5.07408	0.403394	0.68799	4.21209	5.86374	0.434553	36.0198	18.194

[truncated: 3 more sheets: FigS2B, FigS2C, FigS2D]
